# Supplementary material for: Multifunctional Drugs-Loaded Carbomol Hydrogel Promotes Diabetic Wound Healing via Antimicrobial and Immunoregulation
Source: Gels. 2023 Sep 18;9(9):761. doi: 10.3390/gels9090761 (PMC10530860; doi:10.3390/gels9090761)
Supplement: Supplementary file 1 [file gels-09-00761-s001.zip]

Archive with 1 entries (1 files):
- gels-2572082-supplementary.pdf
